# Supplementary material for: Evaluation of bi-directional causal association between periodontitis and benign prostatic hyperplasia: epidemiological studies and two-sample mendelian randomization analysis
Source: Front Genet. 2024 Apr 10;15:1326434. doi: 10.3389/fgene.2024.1326434 (PMC11075528; doi:10.3389/fgene.2024.1326434)
Supplement: Supplementary file 1 [file Table1.XLSX]

## Sheet: Sheet1
SNP	BETA	EAF	SE	P.value	R2	F
rs10740998	-0.1364	0.8228	0.0209	6.44763e-11	0.000144559	12.4216
rs6738440	-0.1185	0.2441	0.0186	1.90999e-10	0.000174339	14.9809
rs11084596	-0.1153	0.3828	0.0165	2.61517e-12	0.000268559	23.0794
rs10503728	-0.1045	0.367	0.0166	2.88503e-10	0.000214307	18.4162
rs370348	-0.1035	0.4797	0.0159	7.50585e-11	0.000246185	21.1562
rs622856	-0.1012	0.3413	0.0168	1.58701e-09	0.000189897	16.3181
rs4925239	-0.0832	0.4603	0.016	1.95601e-07	0.000156369	13.4366
rs8180811	-0.0827	0.4055	0.0164	4.394e-07	0.000142698	12.2616
rs3019286	-0.0806	0.3436	0.0168	1.53102e-06	0.000120844	10.3835
rs12031672	-0.0781	0.4293	0.0162	1.33801e-06	0.000132554	11.3899
rs11740627	-0.0759	0.4532	0.0161	2.57899e-06	0.000128204	11.016
rs4368143	-0.0756	0.4663	0.016	2.14501e-06	0.000129335	11.1133
rs17398773	-0.0745	0.5924	0.0162	4.46601e-06	0.000118873	10.2142
rs9901746	0.0742	0.5522	0.0161	4.23204e-06	0.000122261	10.5053
rs2517718	0.0753	0.504	0.0162	3.11602e-06	0.000125725	10.8031
rs1845544	0.085	0.3113	0.0173	9.46303e-07	0.000120477	10.3521
rs10886900	0.139	0.2944	0.0175	2.11203e-15	0.000305071	26.2182
